# Supplementary material for: New, Eco-Friendly Method for Synthesis of 3-Chlorophenyl and 1,1′-Biphenyl Piperazinylhexyl Trazodone Analogues with Dual 5-HT1A/5-HT7 Affinity and Its Antidepressant-like Activity
Source: Molecules. 2022 Oct 26;27(21):7270. doi: 10.3390/molecules27217270 (PMC9658223; doi:10.3390/molecules27217270)
Supplement: Supplementary file 1 [file molecules-27-07270-s001.zip]

Archive with 1 entries (1 files):
- molecules-1968218-supplementary.pdf
